# Supplementary material for: Glucosylation of (±)-Menthol by Uridine-Diphosphate-Sugar Dependent Glucosyltransferases from Plants
Source: Molecules. 2021 Sep 10;26(18):5511. doi: 10.3390/molecules26185511 (PMC8470988; doi:10.3390/molecules26185511)
Supplement: Supplementary file 1 [file molecules-26-05511-s001.zip]

Archive with 1 entries (1 files):
- molecules-1346413-supplementary.pdf
